# Supplementary material for: Impact of Genetic Variants on Vitamin E Levels in an Italian Cohort of Bariatric Surgery Patients: A Focus on SNPs Involved with Transport and Bioavailability
Source: Int J Mol Sci. 2025 Jan 14;26(2):651. doi: 10.3390/ijms26020651 (PMC11765794; doi:10.3390/ijms26020651)
Supplement: Supplementary file 1 [file ijms-26-00651-s001.zip]

Archive with 1 entries (1 files):
- ijms-3403054-supplementary.pdf
